# Supplementary material for: A Simplified Screening Model to Predict the Risk of Gestational Diabetes Mellitus in Caucasian and Latin American Pregnant Women
Source: Genes (Basel). 2024 Apr 11;15(4):482. doi: 10.3390/genes15040482 (PMC11049498; doi:10.3390/genes15040482)
Supplement: Supplementary file 1 [file genes-15-00482-s001.zip]

Archive with 1 entries (1 files):
- genes-2926607-supplementary.pdf
